# Supplementary material for: 3-Hydroxytanshinone Inhibits the Activity of Hypoxia-Inducible Factor 1-α by Interfering with the Function of α-Enolase in the Glycolytic Pathway
Source: Molecules. 2024 May 9;29(10):2218. doi: 10.3390/molecules29102218 (PMC11123766; doi:10.3390/molecules29102218)
Supplement: Supplementary file 1 [file molecules-29-02218-s001.zip]

Archive with 1 entries (1 files):
- molecules-2974696-supplementary.pdf
